# Supplementary material for: Alcohol Promotes Lipogenesis in Sebocytes—Implications for Acne
Source: Cells. 2024 Feb 11;13(4):328. doi: 10.3390/cells13040328 (PMC10886960; doi:10.3390/cells13040328)
Supplement: Supplementary file 1 [file cells-13-00328-s001.zip]

Archive with 1 entries (1 files):
- cells-2841512-supplementary.pdf
